# Supplementary material for: Long COVID and Associated Factors Among Chinese Residents Aged 16 Years and Older in Canada: A Cross-Sectional Online Study
Source: Biomedicines. 2025 Apr 13;13(4):953. doi: 10.3390/biomedicines13040953 (PMC12024693; doi:10.3390/biomedicines13040953)
Supplement: Supplementary file 1 [file biomedicines-13-00953-s001.zip]

Archive with 1 entries (1 files):
- biomedicines-3554311-supplementary.pdf
